# Supplementary material for: High-Throughput Phenotypic Assay to Screen for Anthelmintic Activity on Haemonchus contortus
Source: Pharmaceuticals (Basel). 2021 Jun 26;14(7):616. doi: 10.3390/ph14070616 (PMC8308562; doi:10.3390/ph14070616)
Supplement: Supplementary file 1 [file pharmaceuticals-14-00616-s001.zip]

Archive with 1 entries (1 files):
- pharmaceuticals-1256235-supplementary.pdf
